# Supplementary material for: Antioxidant, Anti-Obesity, and Anti-Aging Activities of Jeju Citrus Blended Vinegar
Source: Foods. 2021 Jun 22;10(7):1441. doi: 10.3390/foods10071441 (PMC8306124; doi:10.3390/foods10071441)
Supplement: Supplementary file 1 [file foods-10-01441-s001.zip]

Archive with 1 entries (1 files):
- foods-1247658-supplementary.pdf
